# Supplementary material for: Real-Time Fibrinolysis Monitoring of Plasma Annular Clots
Source: Biomolecules. 2026 Jun 26;16(7):949. doi: 10.3390/biom16070949 (PMC13406176; doi:10.3390/biom16070949)
Supplement: Supplementary file 1 [file biomolecules-16-00949-s001.zip]

Archive with 1 entries (1 files):
- biomolecules-4364467-supplementary.pdf
